# Supplementary material for: American Heart Association’s Cholesterol CarePlan as a Smartphone-Delivered Web App for Patients Prescribed Cholesterol-Lowering Medication: Protocol for an Observational Feasibility Study
Source: JMIR Res Protoc. 2019 Jan 24;8(1):e9017. doi: 10.2196/resprot.9017 (PMC6365873; doi:10.2196/resprot.9017)
Supplement: Multimedia Appendix 3 [file resprot_v8i1e9017_app3.xlsx]

## Sheet: Sheet1
Week	Clinic Visits	Clinically Assessed Cholesterol, BP, Height, Weight, Smoking	AHA Cholesterol Care Plan (questionnaires, biometrics, videos)	No. ?s	Self Reported Weight & BP	No. Videos	Video Length (min)	Additional ?s	No. ?s
1	1	1	Life Simple 7	11				Sociodem	7
			Weekly questions	4				MARS	10
			Weight & BP Reading		1			SF-12	12
			Video: Control Cholesterol			1	4.1	TRI	16
2			Weekly questions	3
			Weight & BP Reading		1
			Video: Exercise			1	1
3			Weekly questions	4
			Weight & BP Reading		1
4			Weekly questions	4
			Weight & BP Reading		1
			Video: Heart Smart Facts			1	0.283333
5			Weekly questions	5
			Weight & BP Reading		1
			Video: Exercise			1	1
6			Weekly questions	4				SUS	10
			Weight & BP Reading		1
			Video: Saturated Fats			1	4.76667
7			Weekly questions	4
			Weight & BP Reading		1
			Video: Exercise			1	1
8			Weekly questions	4
			Weight & BP Reading		1
			Video: Control Cholesterol			1	4.1
9			Weekly questions	3
			Weight & BP Reading		1
			Video: Exercise				1
10			Weekly questions	4
			Weight & BP Reading		1
11			Weekly questions	3
			Weight & BP Reading		1
			Video: Control Cholesterol			1	0.283333
12	1	1	Life Simple 7	11
			Weekly questions	5
			Weight & BP Reading		1			MARS	10
			Patient Satisfaction	7				SF-12	12
			Video: Exercise			1	1
24	1	1						MARS	10
								SF-12	12
Total	3	3		76	12	9	18.5333		99
